# Supplementary material for: Production and characterization of a chimeric antigen, based on nucleocapsid of SARS-CoV-2 fused to the extracellular domain of human CD154 in HEK-293 cells as a vaccine candidate against COVID-19
Source: PLoS One. 2023 Sep 26;18(9):e0288006. doi: 10.1371/journal.pone.0288006 (PMC10522030; doi:10.1371/journal.pone.0288006)
Supplement: S1 Data — (XLSX) [file pone.0288006.s013.xlsx]

## Sheet: CD154 binding 
Binding of CD154 to CD40 by ELISA
The binding of CD154 extracellular domain of the N-CD protein to the human CD40 was evaluated by ELISA
	NCD protein				N protein
Protein concentration (µg/mL)	OD (450 nm)		Mean	SD	OD (450 nm)		Mean	SD
100	0.772	0.778	0.775	0.00424264	0.05	0.056	0.053	0.00424264
50	0.383	0.389	0.386	0.00424264	0.054	0.056	0.055	0.00141421
25	0.176	0.199	0.1875	0.0162635	0.054	0.057	0.0555	0.00212132
12.5	0.108	0.115	0.1115	0.00494975	0.052	0.052	0.052	0
6.25	0.08	0.082	0.081	0.00141421	0.053	0.05	0.0515	0.00212132
3.125	0.066	0.062	0.064	0.00282843	0.053	0.05	0.0515	0.00212132
1.5625	0.054	0.055	0.0545	0.000707107	0.048	0.049	0.0485	0.000707107
0	0.048	0.051	0.0495	0.00212132	0.048	0.053	0.0505	0.00353553

## Sheet: binding of N-CD to sera
Binding capability of the N-CD protein to sera from COVID-19 convalescent individuals
	Patient 1				Patient 2				Patient 3				Patient 4				Patient 5				Patient 6				Patient 7				Patient 8				Patient 9				Negative control
Sera dilution	OD (450 nm)		Mean	SD	OD (450 nm)		Mean	SD	OD (450 nm)		Mean	SD	OD (450 nm)		Mean	SD	OD (450 nm)		Mean	SD	OD (450 nm)		Mean	SD	OD (450 nm)		Mean	SD	OD (450 nm)		Mean	SD	OD (450 nm)		Mean	SD	OD (450 nm)		Mean	SD
2000	0.478	0.447	0.4625	0.0219203	0.432	0.441	0.4365	0.00636396	0.261	0.253	0.257	0.00565685	0.216	0.219	0.2175	0.00212132	0.315	0.31	0.3125	0.00353553	0.256	0.267	0.2615	0.00777817	0.267	0.275	0.271	0.00565685	0.595	0.632	0.6135	0.026163	0.537	0.56	0.5485	0.0162635	0.056	0.063	0.0595	0.00494975
4000	0.308	0.311	0.3095	0.00212132	0.301	0.292	0.2965	0.00636396	0.153	0.161	0.157	0.00565685	0.139	0.143	0.141	0.00282843	0.175	0.185	0.18	0.00707107	0.148	0.162	0.155	0.00989949	0.162	0.164	0.163	0.00141421	0.426	0.407	0.4165	0.013435	0.347	0.346	0.3465	0.000707107	0.055	0.061	0.058	0.00424264
8000	0.197	0.19	0.1935	0.00494975	0.191	0.184	0.1875	0.00494975	0.125	0.111	0.118	0.00989949	0.104	0.093	0.0985	0.00777817	0.129	0.139	0.134	0.00707107	0.114	0.135	0.1245	0.0148492	0.136	0.122	0.129	0.00989949	0.292	0.289	0.2905	0.00212132	0.222	0.226	0.224	0.00282843	0.067	0.069	0.068	0.00141421
16000	0.126	0.126	0.126	0	0.13	0.121	0.1255	0.00636396	0.092	0.077	0.0845	0.0106066	0.082	0.074	0.078	0.00565685	0.102	0.118	0.11	0.0113137	0.106	0.105	0.1055	0.000707107	0.126	0.094	0.11	0.0226274	0.197	0.191	0.194	0.00424264	0.153	0.17	0.1615	0.0120208	0.079	0.059	0.069	0.0141421
32000	0.089	0.096	0.0925	0.00494975	0.099	0.102	0.1005	0.00212132	0.083	0.088	0.0855	0.00353553	0.087	0.079	0.083	0.00565685	0.08	0.092	0.086	0.00848528	0.089	0.093	0.091	0.00282843	0.109	0.083	0.096	0.0183848	0.142	0.138	0.14	0.00282843	0.109	0.118	0.1135	0.00636396	0.073	0.053	0.063	0.0141421
64000	0.086	0.07	0.078	0.0113137	0.076	0.099	0.0875	0.0162635	0.085	0.063	0.074	0.0155563	0.057	0.065	0.061	0.00565685	0.071	0.087	0.079	0.0113137	0.113	0.083	0.098	0.0212132	0.117	0.105	0.111	0.00848528	0.114	0.095	0.1045	0.013435	0.092	0.107	0.0995	0.0106066	0.076	0.055	0.0655	0.0148492
128000	0.087	0.063	0.075	0.0169706	0.077	0.107	0.092	0.0212132	0.08	0.079	0.0795	0.000707107	0.087	0.085	0.086	0.00141421	0.056	0.048	0.052	0.00565685	0.064	0.05	0.057	0.00989949	0.093	0.072	0.0825	0.0148492	0.07	0.07	0.07	0	0.061	0.07	0.0655	0.00636396	0.059	0.05	0.0545	0.00636396

## Sheet: Immunogenicity in mice t21
Immunogenicity in mice (time 21 days)
N-CD group
ELISA Plate 1	Mouse 1 (pre-immune serum)				Mouse 1 (t21)				Mouse 2 (t21)				Mouse 3 (t21)				Mouse 4 (t21)				Mouse 5 (t21)
Sera dilution	OD (450 nm)		Mean	SD	OD (450 nm)		Mean	SD	OD (450 nm)		Mean	SD	OD (450 nm)		Mean	SD	OD (450 nm)		Mean	SD	OD (450 nm)		Mean	SD
500	0.047	0.048	0.0475	0.000707107	0.493	0.493	0.493	0	0.258	0.297	0.2775	0.0275772	0.298	0.297	0.2975	0.000707107	0.22	0.239	0.2295	0.013435	0.088	0.089	0.0885	0.000707107
1000	0.047	0.045	0.046	0.00141421	0.34	0.32	0.33	0.0141421	0.184	0.193	0.1885	0.00636396	0.196	0.201	0.1985	0.00353553	0.139	0.15	0.1445	0.00777817	0.065	0.066	0.0655	0.000707107
2000	0.055	0.045	0.05	0.00707107	0.236	0.23	0.233	0.00424264	0.144	0.14	0.142	0.00282843	0.134	0.134	0.134	0	0.103	0.108	0.1055	0.00353553	0.053	0.057	0.055	0.00282843
4000	0.042	0.046	0.044	0.00282843	0.151	0.147	0.149	0.00282843	0.095	0.097	0.096	0.00141421	0.099	0.1	0.0995	0.000707107	0.077	0.076	0.0765	0.000707107	0.052	0.056	0.054	0.00282843
8000	0.044	0.044	0.044	0	0.103	0.098	0.1005	0.00353553	0.077	0.072	0.0745	0.00353553	0.071	0.071	0.071	0	0.063	0.063	0.063	0	0.05	0.045	0.0475	0.00353553
16000	0.038	0.044	0.041	0.00424264	0.076	0.072	0.074	0.00282843	0.059	0.062	0.0605	0.00212132	0.06	0.062	0.061	0.00141421	0.055	0.056	0.0555	0.000707107	0.048	0.05	0.049	0.00141421
32000	0.042	0.045	0.0435	0.00212132	0.059	0.059	0.059	0	0.054	0.051	0.0525	0.00212132	0.059	0.056	0.0575	0.00212132	0.051	0.051	0.051	0	0.043	0.051	0.047	0.00565685
0	0.04	0.039	0.0395	0.000707107	0.042	0.044	0.043	0.00141421	0.039	0.042	0.0405	0.00212132	0.04	0.043	0.0415	0.00212132	0.044	0.044	0.044	0	0.04	0.042	0.041	0.00141421
N-CD group
ELISA Plate 2	Mouse 6 (pre-immune serum)				Mouse 6 (t21)				Mouse 7 (t21)				Mouse 8 (t21)				Mouse 9 (t21)				Mouse 10 (t21)
Sera dilution	OD (450 nm)		Mean	SD	OD (450 nm)		Mean	SD	OD (450 nm)		Mean	SD	OD (450 nm)		Mean	SD	OD (450 nm)		Mean	SD	OD (450 nm)		Mean	SD
500	0.05	0.046	0.048	0.00282843	0.446	0.463	0.4545	0.0120208	0.249	0.235	0.242	0.00989949	0.444	0.43	0.437	0.00989949	0.267	0.266	0.2665	0.000707107	0.131	0.132	0.1315	0.000707107
1000	0.047	0.045	0.046	0.00141421	0.316	0.329	0.3225	0.00919239	0.172	0.162	0.167	0.00707107	0.315	0.301	0.308	0.00989949	0.159	0.178	0.1685	0.013435	0.101	0.099	0.1	0.00141421
2000	0.045	0.047	0.046	0.00141421	0.233	0.211	0.222	0.0155563	0.11	0.106	0.108	0.00282843	0.192	0.185	0.1885	0.00494975	0.108	0.113	0.1105	0.00353553	0.073	0.078	0.0755	0.00353553
4000	0.048	0.046	0.047	0.00141421	0.154	0.137	0.1455	0.0120208	0.079	0.077	0.078	0.00141421	0.126	0.131	0.1285	0.00353553	0.081	0.086	0.0835	0.00353553	0.058	0.064	0.061	0.00424264
8000	0.046	0.049	0.0475	0.00212132	0.107	0.096	0.1015	0.00777817	0.067	0.064	0.0655	0.00212132	0.089	0.094	0.0915	0.00353553	0.065	0.067	0.066	0.00141421	0.054	0.055	0.0545	0.000707107
16000	0.048	0.043	0.0455	0.00353553	0.075	0.073	0.074	0.00141421	0.055	0.055	0.055	0	0.07	0.071	0.0705	0.000707107	0.053	0.056	0.0545	0.00212132	0.049	0.054	0.0515	0.00353553
32000	0.048	0.047	0.0475	0.000707107	0.061	0.058	0.0595	0.00212132	0.05	0.05	0.05	0	0.057	0.054	0.0555	0.00212132	0.046	0.044	0.045	0.00141421	0.047	0.046	0.0465	0.000707107
0	0.041	0.044	0.0425	0.00212132	0.044	0.051	0.0475	0.00494975	0.051	0.044	0.0475	0.00494975	0.043	0.043	0.043	0	0.045	0.037	0.041	0.00565685	0.037	0.037	0.037	0

## Sheet: Immunogenicity in mice t35 
Immunogenicity in mice (time 35 days)
N-CD group
ELISA Plate 1	Mouse 1 (pre-immune serum)				Mouse 1 (t35)				Mouse 2 (t 35)				Mouse 4 (t35)
Sera dilution	OD (450 nm)		Mean	SD	OD (450 nm)		Mean	SD	OD (450 nm)		Mean	SD	OD (450 nm)		Mean	SD
2000	0.064	0.064	0.064	0	1.161	1.185	1.173	0.0169706	1.148	1.145	1.1465	0.00212132	1.102	1.102	1.102	0
4000	0.068	0.081	0.0745	0.00919239	1.026	1.038	1.032	0.00848528	1.002	1.022	1.012	0.0141421	0.959	0.961	0.96	0.00141421
8000	0.055	0.068	0.0615	0.00919239	0.847	0.843	0.845	0.00282843	0.851	0.845	0.848	0.00424264	0.769	0.778	0.7735	0.00636396
16000	0.051	0.103	0.077	0.0367696	0.637	0.632	0.6345	0.00353553	0.663	0.617	0.64	0.0325269	0.579	0.59	0.5845	0.00777817
32000	0.062	0.049	0.0555	0.00919239	0.469	0.466	0.4675	0.00212132	0.447	0.42	0.4335	0.0190919	0.395	0.39	0.3925	0.00353553
64000	0.049	0.05	0.0495	0.000707107	0.317	0.305	0.311	0.00848528	0.333	0.295	0.314	0.0268701	0.277	0.262	0.2695	0.0106066
128000	0.065	0.049	0.057	0.0113137	0.218	0.202	0.21	0.0113137	0.194	0.188	0.191	0.00424264	0.192	0.175	0.1835	0.0120208
256000	0.085	0.063	0.074	0.0155563	0.14	0.134	0.137	0.00424264	0.132	0.121	0.1265	0.00777817	0.121	0.125	0.123	0.00282843
512000	0.05	0.056	0.053	0.00424264	0.096	0.089	0.0925	0.00494975	0.095	0.088	0.0915	0.00494975	0.094	0.08	0.087	0.00989949
1024000	0.062	0.046	0.054	0.0113137	0.076	0.069	0.0725	0.00494975	0.086	0.074	0.08	0.00848528	0.099	0.095	0.097	0.00282843
2048000	0.05	0.046	0.048	0.00282843	0.069	0.062	0.0655	0.00494975	0.07	0.064	0.067	0.00424264	0.077	0.08	0.0785	0.00212132
0	0.053	0.045	0.049	0.00565685	0.054	0.049	0.0515	0.00353553	0.049	0.048	0.0485	0.000707107	0.064	0.054	0.059	0.00707107
N-CD group
ELISA Plate 2	Mouse 5 (pre-immune serum)				Mouse 5 (t35)				Mouse 6 (t 35)				Mouse 7 (t35)
Sera dilution	OD (450 nm)		Mean	SD	OD (450 nm)		Mean	SD	OD (450 nm)		Mean	SD	OD (450 nm)		Mean	SD
2000	0.068	0.076	0.072	0.00565685	1.073	1.084	1.0785	0.00777817	0.913	0.907	0.91	0.00424264	1.133	1.078	1.1055	0.0388909
4000	0.073	0.065	0.069	0.00565685	0.933	0.93	0.9315	0.00212132	0.709	0.718	0.7135	0.00636396	0.942	0.894	0.918	0.0339411
8000	0.073	0.059	0.066	0.00989949	0.78	0.781	0.7805	0.000707107	0.489	0.492	0.4905	0.00212132	0.733	0.716	0.7245	0.0120208
16000	0.056	0.055	0.0555	0.000707107	0.588	0.617	0.6025	0.0205061	0.343	0.335	0.339	0.00565685	0.55	0.529	0.5395	0.0148492
32000	0.058	0.058	0.058	0	0.441	0.435	0.438	0.00424264	0.222	0.218	0.22	0.00282843	0.359	0.367	0.363	0.00565685
64000	0.044	0.062	0.053	0.0127279	0.299	0.298	0.2985	0.000707107	0.137	0.14	0.1385	0.00212132	0.232	0.241	0.2365	0.00636396
128000	0.05	0.054	0.052	0.00282843	0.192	0.184	0.188	0.00565685	0.096	0.096	0.096	0	0.145	0.16	0.1525	0.0106066
256000	0.046	0.053	0.0495	0.00494975	0.122	0.119	0.1205	0.00212132	0.069	0.07	0.0695	0.000707107	0.105	0.103	0.104	0.00141421
512000	0.051	0.05	0.0505	0.000707107	0.088	0.09	0.089	0.00141421	0.073	0.064	0.0685	0.00636396	0.085	0.103	0.094	0.0127279
1024000	0.051	0.047	0.049	0.00282843	0.071	0.069	0.07	0.00141421	0.063	0.063	0.063	0	0.068	0.064	0.066	0.00282843
2048000	0.047	0.044	0.0455	0.00212132	0.062	0.058	0.06	0.00282843	0.053	0.058	0.0555	0.00353553	0.054	0.056	0.055	0.00141421
0	0.048	0.053	0.0505	0.00353553	0.048	0.048	0.048	0	0.049	0.048	0.0485	0.000707107	0.067	0.054	0.0605	0.00919239
N-CD group
ELISA Plate 3	Mouse 8 (pre-immune serum)				Mouse 8 (t35)				Mouse 9 (t 35)				Mouse 10 (t35)
Sera dilution	OD (450 nm)		Mean	SD	OD (450 nm)		Mean	SD	OD (450 nm)		Mean	SD	OD (450 nm)		Mean	SD
2000	0.05	0.051	0.0505	0.000707107	1.237	1.196	1.2165	0.0289914	0.866	0.862	0.864	0.00282843	0.929	0.914	0.9215	0.0106066
4000	0.054	0.051	0.0525	0.00212132	1.119	1.114	1.1165	0.00353553	0.679	0.665	0.672	0.00989949	0.801	0.762	0.7815	0.0275772
8000	0.051	0.047	0.049	0.00282843	1.011	1.032	1.0215	0.0148492	0.499	0.476	0.4875	0.0162635	0.606	0.582	0.594	0.0169706
16000	0.052	0.044	0.048	0.00565685	0.885	0.9	0.8925	0.0106066	0.317	0.332	0.3245	0.0106066	0.412	0.44	0.426	0.019799
32000	0.047	0.041	0.044	0.00424264	0.723	0.701	0.712	0.0155563	0.218	0.208	0.213	0.00707107	0.265	0.292	0.2785	0.0190919
64000	0.045	0.04	0.0425	0.00353553	0.579	0.518	0.5485	0.0431335	0.144	0.135	0.1395	0.00636396	0.172	0.174	0.173	0.00141421
128000	0.047	0.042	0.0445	0.00353553	0.392	0.383	0.3875	0.00636396	0.095	0.094	0.0945	0.000707107	0.113	0.117	0.115	0.00282843
256000	0.048	0.041	0.0445	0.00494975	0.26	0.258	0.259	0.00141421	0.073	0.083	0.078	0.00707107	0.082	0.083	0.0825	0.000707107
512000	0.051	0.046	0.0485	0.00353553	0.169	0.165	0.167	0.00282843	0.066	0.061	0.0635	0.00353553	0.064	0.068	0.066	0.00282843
1024000	0.051	0.043	0.047	0.00565685	0.118	0.113	0.1155	0.00353553	0.056	0.054	0.055	0.00141421	0.057	0.061	0.059	0.00282843
2048000	0.047	0.045	0.046	0.00141421	0.085	0.083	0.084	0.00141421	0.054	0.053	0.0535	0.000707107	0.052	0.052	0.052	0
0	0.047	0.039	0.043	0.00565685	0.047	0.047	0.047	0	0.052	0.049	0.0505	0.00212132	0.056	0.048	0.052	0.00565685
N-CD group
ELISA Plate 4	Mouse 8 (pre-immune serum)				Mouse 11 (t35)
Sera dilution	OD (450 nm)		Mean	SD	OD (450 nm)		Mean	SD
2000	0.051	0.052	0.0515	0.000707107	0.803	0.777	0.79	0.0183848
4000	0.09	0.049	0.0695	0.0289914	0.636	0.618	0.627	0.0127279
8000	0.049	0.048	0.0485	0.000707107	0.478	0.505	0.4915	0.0190919
16000	0.051	0.052	0.0515	0.000707107	0.334	0.338	0.336	0.00282843
32000	0.05	0.051	0.0505	0.000707107	0.224	0.215	0.2195	0.00636396
64000	0.05	0.046	0.048	0.00282843	0.152	0.146	0.149	0.00424264
128000	0.044	0.046	0.045	0.00141421	0.098	0.112	0.105	0.00989949
256000	0.046	0.045	0.0455	0.000707107	0.075	0.076	0.0755	0.000707107
512000	0.057	0.044	0.0505	0.00919239	0.063	0.064	0.0635	0.000707107
1024000	0.048	0.045	0.0465	0.00212132	0.056	0.065	0.0605	0.00636396
2048000	0.049	0.046	0.0475	0.00212132	0.052	0.051	0.0515	0.000707107
0	0.05	0.047	0.0485	0.00212132	0.048	0.052	0.05	0.00282843
Placebo group
ELISA Plate 5	Mouse 1 (pre-immune serum)				Mouse 1 (t35)				Mouse 2 (t 35)				Mouse 3 (t35)
Sera dilution	OD (450 nm)		Mean	SD	OD (450 nm)		Mean	SD	OD (450 nm)		Mean	SD	OD (450 nm)		Mean	SD
2000	0.095	0.078	0.0865	0.0120208	0.09	0.108	0.099	0.0127279	0.093	0.117	0.105	0.0169706	0.064	0.069	0.0665	0.00353553
4000	0.06	0.067	0.0635	0.00494975	0.067	0.071	0.069	0.00282843	0.075	0.078	0.0765	0.00212132	0.07	0.076	0.073	0.00424264
8000	0.068	0.056	0.062	0.00848528	0.067	0.077	0.072	0.00707107	0.061	0.057	0.059	0.00282843	0.052	0.053	0.0525	0.000707107
16000	0.059	0.058	0.0585	0.000707107	0.053	0.064	0.0585	0.00777817	0.05	0.052	0.051	0.00141421	0.048	0.049	0.0485	0.000707107
32000	0.059	0.054	0.0565	0.00353553	0.049	0.068	0.0585	0.013435	0.059	0.055	0.057	0.00282843	0.063	0.048	0.0555	0.0106066
64000	0.053	0.058	0.0555	0.00353553	0.052	0.051	0.0515	0.000707107	0.077	0.058	0.0675	0.013435	0.054	0.052	0.053	0.00141421
128000	0.068	0.067	0.0675	0.000707107	0.05	0.058	0.054	0.00565685	0.065	0.056	0.0605	0.00636396	0.062	0.055	0.0585	0.00494975
256000	0.054	0.059	0.0565	0.00353553	0.047	0.058	0.0525	0.00777817	0.057	0.052	0.0545	0.00353553	0.061	0.054	0.0575	0.00494975
512000	0.058	0.057	0.0575	0.000707107	0.055	0.056	0.0555	0.000707107	0.063	0.066	0.0645	0.00212132	0.067	0.057	0.062	0.00707107
1024000	0.053	0.052	0.0525	0.000707107	0.051	0.062	0.0565	0.00777817	0.067	0.054	0.0605	0.00919239	0.077	0.084	0.0805	0.00494975
2048000	0.053	0.053	0.053	0	0.051	0.053	0.052	0.00141421	0.052	0.05	0.051	0.00141421	0.051	0.054	0.0525	0.00212132
0	0.054	0.052	0.053	0.00141421	0.051	0.064	0.0575	0.00919239	0.051	0.048	0.0495	0.00212132	0.073	0.078	0.0755	0.00353553
Placebo group
ELISA Plate 6	Mouse 4 (pre-immune serum)				Mouse 4 (t35)				Mouse 5 (t 35)				Mouse 6 (t35)
Sera dilution	OD (450 nm)		Mean	SD	OD (450 nm)		Mean	SD	OD (450 nm)		Mean	SD	OD (450 nm)		Mean	SD
2000	0.06	0.57	0.315	0.360624	0.083	0.06	0.0715	0.0162635	0.071	0.076	0.0735	0.00353553	0.066	0.083	0.0745	0.0120208
4000	0.056	0.056	0.056	0	0.066	0.065	0.0655	0.000707107	0.061	0.061	0.061	0	0.057	0.077	0.067	0.0141421
8000	0.067	0.051	0.059	0.0113137	0.064	0.063	0.0635	0.000707107	0.058	0.064	0.061	0.00424264	0.053	0.069	0.061	0.0113137
16000	0.062	0.053	0.0575	0.00636396	0.059	0.065	0.062	0.00424264	0.055	0.067	0.061	0.00848528	0.054	0.057	0.0555	0.00212132
32000	0.072	0.071	0.0715	0.000707107	0.055	0.052	0.0535	0.00212132	0.053	0.055	0.054	0.00141421	0.053	0.059	0.056	0.00424264
64000	0.062	0.05	0.056	0.00848528	0.061	0.062	0.0615	0.000707107	0.055	0.055	0.055	0	0.047	0.057	0.052	0.00707107
128000	0.054	0.068	0.061	0.00989949	0.055	0.053	0.054	0.00141421	0.058	0.056	0.057	0.00141421	0.054	0.054	0.054	0
256000	0.065	0.064	0.0645	0.000707107	0.091	0.062	0.0765	0.0205061	0.057	0.049	0.053	0.00565685	0.049	0.056	0.0525	0.00494975
512000	0.0543	0.058	0.05615	0.0026163	0.056	0.053	0.0545	0.00212132	0.053	0.053	0.053	0	0.052	0.062	0.057	0.00707107
1024000	0.061	0.061	0.061	0	0.056	0.06	0.058	0.00282843	0.071	0.053	0.062	0.0127279	0.054	0.057	0.0555	0.00212132
2048000	0.049	0.043	0.046	0.00424264	0.058	0.054	0.056	0.00282843	0.057	0.06	0.0585	0.00212132	0.054	0.058	0.056	0.00282843
0	0.049	0.043	0.046	0.00424264	0.048	0.047	0.0475	0.000707107	0.051	0.049	0.05	0.00141421	0.05	0.054	0.052	0.00282843
Placebo group
ELISA Plate 7	Mouse 7 (pre-immune serum)				Mouse 7 (t35)				Mouse 8 (t 35)				Mouse 9 (t35)
Sera dilution	OD (450 nm)		Mean	SD	OD (450 nm)		Mean	SD	OD (450 nm)		Mean	SD	OD (450 nm)		Mean	SD
2000	0.068	0.056	0.062	0.00848528	0.081	0.074	0.0775	0.00494975	0.055	0.051	0.053	0.00282843	0.076	0.054	0.065	0.0155563
4000	0.06	0.065	0.0625	0.00353553	0.067	0.06	0.0635	0.00494975	0.052	0.053	0.0525	0.000707107	0.078	0.049	0.0635	0.0205061
8000	0.06	0.066	0.063	0.00424264	0.055	0.067	0.061	0.00848528	0.056	0.054	0.055	0.00141421	0.067	0.065	0.066	0.00141421
16000	0.055	0.059	0.057	0.00282843	0.051	0.054	0.0525	0.00212132	0.064	0.052	0.058	0.00848528	0.083	0.065	0.074	0.0127279
32000	0.063	0.081	0.072	0.0127279	0.052	0.059	0.0555	0.00494975	0.06	0.051	0.0555	0.00636396	0.052	0.06	0.056	0.00565685
64000	0.056	0.064	0.06	0.00565685	0.053	0.059	0.056	0.00424264	0.067	0.056	0.0615	0.00777817	0.064	0.066	0.065	0.00141421
128000	0.055	0.069	0.062	0.00989949	0.051	0.053	0.052	0.00141421	0.075	0.074	0.0745	0.000707107	0.066	0.067	0.0665	0.000707107
256000	0.056	0.046	0.051	0.00707107	0.055	0.06	0.0575	0.00353553	0.053	0.058	0.0555	0.00353553	0.061	0.056	0.0585	0.00353553
512000	0.069	0.082	0.0755	0.00919239	0.05	0.052	0.051	0.00141421	0.052	0.053	0.0525	0.000707107	0.055	0.058	0.0565	0.00212132
1024000	0.063	0.045	0.054	0.0127279	0.059	0.061	0.06	0.00141421	0.057	0.06	0.0585	0.00212132	0.066	0.059	0.0625	0.00494975
2048000	0.048	0.044	0.046	0.00282843	0.065	0.057	0.061	0.00565685	0.063	0.063	0.063	0	0.063	0.058	0.0605	0.00353553
0	0.046	0.045	0.0455	0.000707107	0.045	0.046	0.0455	0.000707107	0.05	0.045	0.0475	0.00353553	0.057	0.054	0.0555	0.00212132
Placebo group
ELISA Plate 8	Mouse 9 (pre-immune serum)				Mouse 10 (t35)
Sera dilution	OD (450 nm)		Mean	SD	OD (450 nm)		Mean	SD
2000	0.052	0.048	0.05	0.00282843	0.053	0.062	0.0575	0.00636396
4000	0.051	0.057	0.054	0.00424264	0.051	0.052	0.0515	0.000707107
8000	0.062	0.047	0.0545	0.0106066	0.087	0.08	0.0835	0.00494975
16000	0.09	0.056	0.073	0.0240416	0.08	0.098	0.089	0.0127279
32000	0.066	0.053	0.0595	0.00919239	0.096	0.106	0.101	0.00707107
64000	0.065	0.049	0.057	0.0113137	0.062	0.069	0.0655	0.00494975
128000	0.067	0.06	0.0635	0.00494975	0.059	0.056	0.0575	0.00212132
256000	0.059	0.061	0.06	0.00141421	0.051	0.051	0.051	0
512000	0.054	0.072	0.063	0.0127279	0.051	0.05	0.0505	0.000707107
1024000	0.055	0.056	0.0555	0.000707107	0.049	0.05	0.0495	0.000707107
2048000	0.048	0.052	0.05	0.00282843	0.053	0.049	0.051	0.00282843
0	0.058	0.062	0.06	0.00282843	0.085	0.056	0.0705	0.0205061

## Sheet: Dosis exp in mice (5 ug)
Dosis experiment in mice (5 ug)
N-CD group
Dosis: 5 µg
ELISA Plate 1	Mouse 1 (pre-immune serum)				Mouse 1 (t35)				Mouse 2 (pre-immune serum)				Mouse 2 (t35)
Sera dilution	OD (450 nm)		Mean	SD	OD (450 nm)		Mean	SD	OD (450 nm)		Mean	SD	OD (450 nm)		Mean	SD
2000	0.069	0.076	0.0725	0.00494975	1.021	1.037	1.029	0.0113137	0.079	0.063	0.071	0.0113137	0.563	0.554	0.5585	0.00636396
4000	0.06	0.065	0.0625	0.00353553	0.865	0.812	0.8385	0.0374767	0.071	0.061	0.066	0.00707107	0.488	0.462	0.475	0.0183848
8000	0.08	0.084	0.082	0.00282843	0.742	0.68	0.711	0.0438406	0.076	0.064	0.07	0.00848528	0.357	0.323	0.34	0.0240416
16000	0.059	0.059	0.059	0	0.448	0.514	0.481	0.046669	0.065	0.059	0.062	0.00424264	0.261	0.228	0.2445	0.0233345
32000	0.111	0.066	0.0885	0.0318198	0.367	0.38	0.3735	0.00919239	0.06	0.06	0.06	0	0.168	0.165	0.1665	0.00212132
64000	0.057	0.075	0.066	0.0127279	0.224	0.233	0.2285	0.00636396	0.066	0.113	0.0895	0.033234	0.135	0.124	0.1295	0.00777817
128000	0.075	0.065	0.07	0.00707107	0.135	0.15	0.1425	0.0106066	0.074	0.062	0.068	0.00848528	0.131	0.092	0.1115	0.0275772
256000	0.06	0.059	0.0595	0.000707107	0.104	0.124	0.114	0.0141421	0.085	0.076	0.0805	0.00636396	0.097	0.106	0.1015	0.00636396
512000	0.076	0.075	0.0755	0.000707107	0.077	0.088	0.0825	0.00777817	0.104	0.08	0.092	0.0169706	0.095	0.08	0.0875	0.0106066
1024000	0.07	0.062	0.066	0.00565685	0.068	0.069	0.0685	0.000707107	0.058	0.056	0.057	0.00141421	0.079	0.063	0.071	0.0113137
	0.088	0.052	0.07	0.0254558	0.094	0.103	0.0985	0.00636396	0.054	0.055	0.0545	0.000707107	0.078	0.073	0.0755	0.00353553
	0.066	0.097	0.0815	0.0219203	0.082	0.084	0.083	0.00141421	0.1	0.097	0.0985	0.00212132	0.104	0.085	0.0945	0.013435
N-CD group
Dosis: 5 µg
ELISA Plate 2	Mouse 3 (pre-immune serum)				Mouse 3 (t35)				Mouse 4 (pre-immune serum)				Mouse 4 (t35)
Sera dilution	OD (450 nm)		Mean	SD	OD (450 nm)		Mean	SD	OD (450 nm)		Mean	SD	OD (450 nm)		Mean	SD
2000	0.079	0.072	0.0755	0.00494975	0.77	0.93	0.85	0.113137	0.067	0.065	0.066	0.00141421	0.892	1.03	0.961	0.0975807
4000	0.072	0.066	0.069	0.00424264	0.534	0.634	0.584	0.0707107	0.063	0.077	0.07	0.00989949	0.747	0.832	0.7895	0.0601041
8000	0.073	0.068	0.0705	0.00353553	0.414	0.537	0.4755	0.0869741	0.059	0.055	0.057	0.00282843	0.554	0.624	0.589	0.0494975
16000	0.064	0.06	0.062	0.00282843	0.298	0.325	0.3115	0.0190919	0.057	0.055	0.056	0.00141421	0.364	0.467	0.4155	0.072832
32000	0.108	0.113	0.1105	0.00353553	0.23	0.214	0.222	0.0113137	0.053	0.066	0.0595	0.00919239	0.326	0.364	0.345	0.0268701
64000	0.087	0.099	0.093	0.00848528	0.155	0.151	0.153	0.00282843	0.054	0.063	0.0585	0.00636396	0.204	0.214	0.209	0.00707107
128000	0.098	0.06	0.079	0.0268701	0.114	0.115	0.1145	0.000707107	0.058	0.064	0.061	0.00424264	0.139	0.174	0.1565	0.0247487
256000	0.078	0.074	0.076	0.00282843	0.121	0.1	0.1105	0.0148492	0.06	0.063	0.0615	0.00212132	0.089	0.121	0.105	0.0226274
512000	0.058	0.063	0.0605	0.00353553	0.074	0.077	0.0755	0.00212132	0.069	0.068	0.0685	0.000707107	0.078	0.088	0.083	0.00707107
1024000	0.099	0.076	0.0875	0.0162635	0.083	0.077	0.08	0.00424264	0.067	0.059	0.063	0.00565685	0.075	0.081	0.078	0.00424264
	0.104	0.084	0.094	0.0141421	0.098	0.53	0.314	0.30547	0.056	0.057	0.0565	0.000707107	0.062	0.078	0.07	0.0113137
	0.078	0.063	0.0705	0.0106066	0.06	0.06	0.06	0	0.062	0.064	0.063	0.00141421	0.073	0.104	0.0885	0.0219203
N-CD group
Dosis: 5 µg
ELISA Plate 3	Mouse 5 (pre-immune serum)				Mouse 5 (t35)				Mouse 6 (pre-immune serum)				Mouse 6 (t35)
Sera dilution	OD (450 nm)		Mean	SD	OD (450 nm)		Mean	SD	OD (450 nm)		Mean	SD	OD (450 nm)		Mean	SD
2000	0.114	0.083	0.0985	0.0219203	1.101	1.211	1.156	0.0777817	0.083	0.079	0.081	0.00282843	1.074	1.018	1.046	0.039598
4000	0.09	0.083	0.0865	0.00494975	0.906	0.991	0.9485	0.0601041	0.062	0.056	0.059	0.00424264	0.704	0.633	0.6685	0.0502046
8000	0.126	0.062	0.094	0.0452548	0.712	0.714	0.713	0.00141421	0.058	0.054	0.056	0.00282843	0.465	0.494	0.4795	0.0205061
16000	0.069	0.074	0.0715	0.00353553	0.518	0.503	0.5105	0.0106066	0.055	0.056	0.0555	0.000707107	0.337	0.331	0.334	0.00424264
32000	0.104	0.14	0.122	0.0254558	0.358	0.322	0.34	0.0254558	0.06	0.06	0.06	0	0.221	0.225	0.223	0.00282843
64000	0.074	0.159	0.1165	0.0601041	0.239	0.274	0.2565	0.0247487	0.079	0.094	0.0865	0.0106066	0.168	0.157	0.1625	0.00777817
128000	0.132	0.173	0.1525	0.0289914	0.173	0.159	0.166	0.00989949	0.102	0.081	0.0915	0.0148492	0.129	0.123	0.126	0.00424264
256000	0.077	0.085	0.081	0.00565685	0.12	0.106	0.113	0.00989949	0.058	0.083	0.0705	0.0176777	0.099	0.094	0.0965	0.00353553
512000	0.073	0.112	0.0925	0.0275772	0.116	0.116	0.116	0	0.076	0.089	0.0825	0.00919239	0.085	0.09	0.0875	0.00353553
1024000	0.075	0.096	0.0855	0.0148492	0.097	0.092	0.0945	0.00353553	0.095	0.058	0.0765	0.026163	0.067	0.075	0.071	0.00565685
	0.091	0.091	0.091	0	0.098	0.112	0.105	0.00989949	0.056	0.061	0.0585	0.00353553	0.072	0.089	0.0805	0.0120208
	0.072	0.065	0.0685	0.00494975	0.081	0.063	0.072	0.0127279	0.068	0.072	0.07	0.00282843	0.076	0.078	0.077	0.00141421
N-CD group
Dosis: 5 µg
ELISA Plate 4	Mouse 7 (pre-immune serum)				Mouse 7 (t35)				Mouse 8 (pre-immune serum)				Mouse 8 (t35)
Sera dilution	OD (450 nm)		Mean	SD	OD (450 nm)		Mean	SD	OD (450 nm)		Mean	SD	OD (450 nm)		Mean	SD
2000	0.082	0.078	0.08	0.00282843	0.718	0.726	0.722	0.00565685	0.079	0.069	0.074	0.00707107	0.507	0.449	0.478	0.0410122
4000	0.073	0.06	0.0665	0.00919239	0.518	0.478	0.498	0.0282843	0.059	0.056	0.0575	0.00212132	0.348	0.295	0.3215	0.0374767
8000	0.073	0.056	0.0645	0.0120208	0.387	0.365	0.376	0.0155563	0.066	0.064	0.065	0.00141421	0.21	0.226	0.218	0.0113137
16000	0.072	0.054	0.063	0.0127279	0.245	0.243	0.244	0.00141421	0.057	0.053	0.055	0.00282843	0.137	0.168	0.1525	0.0219203
32000	0.066	0.056	0.061	0.00707107	0.177	0.168	0.1725	0.00636396	0.051	0.052	0.0515	0.000707107	0.098	0.126	0.112	0.019799
64000	0.064	0.054	0.059	0.00707107	0.124	0.112	0.118	0.00848528	0.058	0.054	0.056	0.00282843	0.09	0.124	0.107	0.0240416
128000	0.063	0.055	0.059	0.00565685	0.087	0.086	0.0865	0.000707107	0.05	0.051	0.0505	0.000707107	0.107	0.105	0.106	0.00141421
256000	0.072	0.054	0.063	0.0127279	0.08	0.067	0.0735	0.00919239	0.05	0.052	0.051	0.00141421	0.065	0.113	0.089	0.0339411
512000	0.067	0.059	0.063	0.00565685	0.068	0.06	0.064	0.00565685	0.059	0.052	0.0555	0.00494975	0.056	0.077	0.0665	0.0148492
1024000	0.065	0.057	0.061	0.00565685	0.062	0.08	0.071	0.0127279	0.063	0.053	0.058	0.00707107	0.075	0.084	0.0795	0.00636396
	0.058	0.052	0.055	0.00424264	0.058	0.064	0.061	0.00424264	0.054	0.065	0.0595	0.00777817	0.079	0.07	0.0745	0.00636396
	0.056	0.061	0.0585	0.00353553	0.094	0.065	0.0795	0.0205061	0.063	0.063	0.063	0	0.067	0.069	0.068	0.00141421
N-CD group
Dosis: 5 µg
ELISA Plate 5	Mouse 9 (pre-immune serum)				Mouse 9 (t35)				Mouse 10 (pre-immune serum)				Mouse 10 (t35)
Sera dilution	OD (450 nm)		Mean	SD	OD (450 nm)		Mean	SD	OD (450 nm)		Mean	SD	OD (450 nm)		Mean	SD
2000	0.075	0.086	0.0805	0.00777817	0.607	0.576	0.5915	0.0219203	0.096	0.079	0.0875	0.0120208	0.964	0.984	0.974	0.0141421
4000	0.074	0.097	0.0855	0.0162635	0.419	0.388	0.4035	0.0219203	0.076	0.09	0.083	0.00989949	0.824	0.844	0.834	0.0141421
8000	0.063	0.095	0.079	0.0226274	0.347	0.274	0.3105	0.0516188	0.072	0.069	0.0705	0.00212132	0.678	0.647	0.6625	0.0219203
16000	0.095	0.095	0.095	0	0.224	0.222	0.223	0.00141421	0.069	0.079	0.074	0.00707107	0.518	0.42	0.469	0.0692965
32000	0.065	0.068	0.0665	0.00212132	0.151	0.193	0.172	0.0296985	0.094	0.09	0.092	0.00282843	0.328	0.313	0.3205	0.0106066
64000	0.095	0.096	0.0955	0.000707107	0.183	0.12	0.1515	0.0445477	0.072	0.081	0.0765	0.00636396	0.229	0.229	0.229	0
128000	0.076	0.088	0.082	0.00848528	0.112	0.095	0.1035	0.0120208	0.087	0.094	0.0905	0.00494975	0.13	0.125	0.1275	0.00353553
256000	0.098	0.081	0.0895	0.0120208	0.096	0.11	0.103	0.00989949	0.076	0.058	0.067	0.0127279	0.088	0.106	0.097	0.0127279
512000	0.085	0.068	0.0765	0.0120208	0.07	0.063	0.0665	0.00494975	0.063	0.099	0.081	0.0254558	0.073	0.075	0.074	0.00141421
1024000	0.065	0.076	0.0705	0.00777817	0.083	0.096	0.0895	0.00919239	0.075	0.086	0.0805	0.00777817	0.077	0.082	0.0795	0.00353553
	0.072	0.074	0.073	0.00141421	0.071	0.072	0.0715	0.000707107	0.065	0.091	0.078	0.0183848	0.075	0.071	0.073	0.00282843
	0.071	0.113	0.092	0.0296985	0.072	0.105	0.0885	0.0233345	0.075	0.0101	0.04255	0.0458912	0.079	0.044	0.0615	0.0247487

## Sheet: Dosis exp in mice (10 ug)
Dosis experiment in mice (10 ug)
N-CD group
Dosis: 10 µg
ELISA Plate 6	Mouse 1 (pre-immune serum)				Mouse 1 (t35)				Mouse 2 (pre-immune serum)				Mouse 2 (t35)
Sera dilution	OD (450 nm)		Mean	SD	OD (450 nm)		Mean	SD	OD (450 nm)		Mean	SD	OD (450 nm)		Mean	SD
2000	0.097	0.1	0.0985	0.00212132	1.158	1.108	1.133	0.0353553	0.086	0.079	0.0825	0.00494975	0.908	1.065	0.9865	0.111016
4000	0.074	0.056	0.065	0.0127279	0.903	0.949	0.926	0.0325269	0.059	0.058	0.0585	0.000707107	0.855	0.796	0.8255	0.0417193
8000	0.079	0.062	0.0705	0.0120208	0.757	0.798	0.7775	0.0289914	0.059	0.055	0.057	0.00282843	0.617	0.593	0.605	0.0169706
16000	0.133	0.06	0.0965	0.0516188	0.614	0.619	0.6165	0.00353553	0.057	0.061	0.059	0.00282843	0.494	0.455	0.4745	0.0275772
32000	0.142	0.067	0.1045	0.053033	0.445	0.426	0.4355	0.013435	0.059	0.062	0.0605	0.00212132	0.298	0.281	0.2895	0.0120208
64000	0.106	0.062	0.084	0.0311127	0.288	0.258	0.273	0.0212132	0.064	0.068	0.066	0.00282843	0.203	0.166	0.1845	0.026163
128000	0.091	0.085	0.088	0.00424264	0.169	0.162	0.1655	0.00494975	0.086	0.061	0.0735	0.0176777	0.13	0.122	0.126	0.00565685
256000	0.085	0.059	0.072	0.0183848	0.108	0.111	0.1095	0.00212132	0.053	0.053	0.053	0	0.109	0.088	0.0985	0.0148492
512000	0.096	0.061	0.0785	0.0247487	0.086	0.081	0.0835	0.00353553	0.053	0.058	0.0555	0.00353553	0.084	0.074	0.079	0.00707107
1024000	0.059	0.063	0.061	0.00282843	0.066	0.088	0.077	0.0155563	0.092	0.062	0.077	0.0212132	0.082	0.074	0.078	0.00565685
	0.079	0.073	0.076	0.00424264	0.06	0.066	0.063	0.00424264	0.068	0.058	0.063	0.00707107	0.064	0.076	0.07	0.00848528
	0.088	0.081	0.0845	0.00494975	0.064	0.057	0.0605	0.00494975	0.058	0.057	0.0575	0.000707107	0.062	0.087	0.0745	0.0176777
N-CD group
Dosis: 10 µg
ELISA Plate 7	Mouse 3 (pre-immune serum)				Mouse 3 (t35)				Mouse 4 (pre-immune serum)				Mouse 4 (t35)
Sera dilution	OD (450 nm)		Mean	SD	OD (450 nm)		Mean	SD	OD (450 nm)		Mean	SD	OD (450 nm)		Mean	SD
2000	0.066	0.068	0.067	0.00141421	1.311	1.534	1.4225	0.157685	0.074	0.079	0.0765	0.00353553	1.541	1.763	1.652	0.156978
4000	0.064	0.072	0.068	0.00565685	1.149	1.246	1.1975	0.0685894	0.06	0.067	0.0635	0.00494975	1.321	1.519	1.42	0.140007
8000	0.065	0.065	0.065	0	0.875	0.949	0.912	0.0523259	0.056	0.057	0.0565	0.000707107	1.028	1.202	1.115	0.123037
16000	0.063	0.065	0.064	0.00141421	0.628	0.679	0.6535	0.0360624	0.059	0.058	0.0585	0.000707107	0.794	0.875	0.8345	0.0572756
32000	0.92	0.064	0.492	0.605283	0.421	0.452	0.4365	0.0219203	0.074	0.075	0.0745	0.000707107	0.567	0.616	0.5915	0.0346482
64000	0.057	0.093	0.075	0.0254558	0.3	0.31	0.305	0.00707107	0.061	0.071	0.066	0.00707107	0.311	0.354	0.3325	0.0304056
128000	0.097	0.07	0.0835	0.0190919	0.17	0.197	0.1835	0.0190919	0.086	0.061	0.0735	0.0176777	0.218	0.268	0.243	0.0353553
256000	0.074	0.08	0.077	0.00424264	0.141	0.131	0.136	0.00707107	0.07	0.062	0.066	0.00565685	0.15	0.172	0.161	0.0155563
512000	0.08	0.091	0.0855	0.00777817	0.106	0.099	0.1025	0.00494975	0.056	0.066	0.061	0.00707107	0.106	0.12	0.113	0.00989949
1024000	0.093	0.079	0.086	0.00989949	0.081	0.075	0.078	0.00424264	0.056	0.065	0.0605	0.00636396	0.09	0.092	0.091	0.00141421
	0.074	0.075	0.0745	0.000707107	0.063	0.067	0.065	0.00282843	0.065	0.062	0.0635	0.00212132	0.073	0.124	0.0985	0.0360624
	0.057	0.097	0.077	0.0282843	0.063	0.065	0.064	0.00141421	0.061	0.082	0.0715	0.0148492	0.072	0.09	0.081	0.0127279
N-CD group
Dosis: 10 µg
ELISA Plate 8	Mouse 5 (pre-immune serum)				Mouse 5 (t35)				Mouse 6 (pre-immune serum)				Mouse 6 (t35)
Sera dilution	OD (450 nm)		Mean	SD	OD (450 nm)		Mean	SD	OD (450 nm)		Mean	SD	OD (450 nm)		Mean	SD
2000	0.079	0.082	0.0805	0.00212132	0.648	0.679	0.6635	0.0219203	0.086	0.073	0.0795	0.00919239	0.35	0.41	0.38	0.0424264
4000	0.074	0.061	0.0675	0.00919239	0.481	0.479	0.48	0.00141421	0.055	0.059	0.057	0.00282843	0.202	0.262	0.232	0.0424264
8000	0.069	0.058	0.0635	0.00777817	0.349	0.329	0.339	0.0141421	0.059	0.058	0.0585	0.000707107	0.138	0.226	0.182	0.0622254
16000	0.118	0.07	0.094	0.0339411	0.237	0.235	0.236	0.00141421	0.056	0.056	0.056	0	0.103	0.201	0.152	0.0692965
32000	0.085	0.059	0.072	0.0183848	0.167	0.17	0.1685	0.00212132	0.055	0.063	0.059	0.00565685	0.075	0.137	0.106	0.0438406
64000	0.106	0.066	0.086	0.0282843	0.12	0.116	0.118	0.00282843	0.059	0.071	0.065	0.00848528	0.084	0.096	0.09	0.00848528
128000	0.163	0.074	0.1185	0.0629325	0.097	0.088	0.0925	0.00636396	0.057	0.065	0.061	0.00565685	0.077	0.094	0.0855	0.0120208
256000	0.066	0.061	0.0635	0.00353553	0.08	0.071	0.0755	0.00636396	0.056	0.076	0.066	0.0141421	0.117	0.097	0.107	0.0141421
512000	0.059	0.069	0.064	0.00707107	0.112	0.064	0.088	0.0339411	0.057	0.056	0.0565	0.000707107	0.069	0.072	0.0705	0.00212132
1024000	0.063	0.079	0.071	0.0113137	0.062	0.061	0.0615	0.000707107	0.054	0.055	0.0545	0.000707107	0.1	0.085	0.0925	0.0106066
	0.068	0.079	0.0735	0.00777817	0.056	0.059	0.0575	0.00212132	0.062	0.055	0.0585	0.00494975	0.107	0.077	0.092	0.0212132
	0.08	0.078	0.079	0.00141421	0.06	0.059	0.0595	0.000707107	0.061	0.057	0.059	0.00282843	0.083	0.084	0.0835	0.000707107
N-CD group
Dosis: 10 µg
ELISA Plate 9	Mouse 7 (pre-immune serum)				Mouse 7 (t35)				Mouse 8 (pre-immune serum)				Mouse 8 (t35)
Sera dilution	OD (450 nm)		Mean	SD	OD (450 nm)		Mean	SD	OD (450 nm)		Mean	SD	OD (450 nm)		Mean	SD
2000	0.058	0.07	0.064	0.00848528	1.419	1.456	1.4375	0.026163	0.062	0.061	0.0615	0.000707107	1.233	1.434	1.3335	0.142128
4000	0.6	0.06	0.33	0.381838	1.125	1.165	1.145	0.0282843	0.057	0.059	0.058	0.00141421	1.089	1.163	1.126	0.0523259
8000	0.06	0.066	0.063	0.00424264	0.83	0.88	0.855	0.0353553	0.055	0.055	0.055	0	0.793	0.87	0.8315	0.0544472
16000	0.108	0.097	0.1025	0.00777817	0.583	0.623	0.603	0.0282843	0.059	0.056	0.0575	0.00212132	0.533	0.576	0.5545	0.0304056
32000	0.102	0.067	0.0845	0.0247487	0.413	0.405	0.409	0.00565685	0.059	0.059	0.059	0	0.365	0.375	0.37	0.00707107
64000	0.081	0.096	0.0885	0.0106066	0.293	0.276	0.2845	0.0120208	0.056	0.058	0.057	0.00141421	0.232	0.239	0.2355	0.00494975
128000	0.104	0.101	0.1025	0.00212132	0.2	0.201	0.2005	0.000707107	0.08	0.057	0.0685	0.0162635	0.162	0.143	0.1525	0.013435
256000	0.12	0.136	0.128	0.0113137	0.172	0.162	0.167	0.00707107	0.076	0.062	0.069	0.00989949	0.107	0.11	0.1085	0.00212132
512000	0.124	0.116	0.12	0.00565685	0.138	0.128	0.133	0.00707107	0.058	0.055	0.0565	0.00212132	0.085	0.087	0.086	0.00141421
1024000	0.063	0.064	0.0635	0.000707107	0.095	0.081	0.088	0.00989949	0.06	0.058	0.059	0.00141421	0.068	0.063	0.0655	0.00353553
	0.057	0.062	0.0595	0.00353553	0.069	0.071	0.07	0.00141421	0.066	0.06	0.063	0.00424264	0.06	0.057	0.0585	0.00212132
	0.06	0.07	0.065	0.00707107	0.071	0.058	0.0645	0.00919239	0.056	0.053	0.0545	0.00212132	0.054	0.044	0.049	0.00707107
N-CD group
Dosis: 10 µg
ELISA Plate 10	Mouse 9 (pre-immune serum)				Mouse 9 (t35)				Mouse 10 (pre-immune serum)				Mouse 10 (t35)
Sera dilution	OD (450 nm)		Mean	SD	OD (450 nm)		Mean	SD	OD (450 nm)		Mean	SD	OD (450 nm)		Mean	SD
2000	0.082	0.092	0.087	0.00707107	1.421	1.36	1.3905	0.0431335	0.077	0.069	0.073	0.00565685	1.453	1.592	1.5225	0.0982878
4000	0.07	0.068	0.069	0.00141421	1.044	1.102	1.073	0.0410122	0.056	0.061	0.0585	0.00353553	1.138	1.231	1.1845	0.0657609
8000	0.048	0.065	0.0565	0.0120208	0.0778	0.78	0.4289	0.49653	0.06	0.069	0.0645	0.00636396	0.863	0.973	0.918	0.0777817
16000	0.069	0.101	0.085	0.0226274	0.567	0.53	0.5485	0.026163	0.055	0.053	0.054	0.00141421	0.597	0.682	0.6395	0.0601041
32000	0.075	0.142	0.1085	0.0473762	0.355	0.323	0.339	0.0226274	0.055	0.068	0.0615	0.00919239	0.405	0.446	0.4255	0.0289914
64000	0.07	0.113	0.0915	0.0304056	0.237	0.226	0.2315	0.00777817	0.064	0.068	0.066	0.00282843	0.306	0.297	0.3015	0.00636396
128000	0.045	0.085	0.065	0.0282843	0.158	0.148	0.153	0.00707107	0.059	0.077	0.068	0.0127279	0.188	0.185	0.1865	0.00212132
256000	0.062	0.083	0.0725	0.0148492	0.117	0.098	0.1075	0.013435	0.059	0.064	0.0615	0.00353553	0.12	0.12	0.12	0
512000	0.07	0.062	0.066	0.00565685	0.084	0.076	0.08	0.00565685	0.058	0.054	0.056	0.00282843	0.115	0.111	0.113	0.00282843
1024000	0.08	0.055	0.0675	0.0176777	0.07	0.063	0.0665	0.00494975	0.057	0.056	0.0565	0.000707107	0.082	0.106	0.094	0.0169706
	0.061	0.075	0.068	0.00989949	0.067	0.075	0.071	0.00565685	0.066	0.064	0.065	0.00141421	0.066	0.09	0.078	0.0169706
	0.053	0.07	0.0615	0.0120208	0.069	0.065	0.067	0.00282843	0.061	0.064	0.0625	0.00212132	0.058	0.055	0.0565	0.00212132

## Sheet: Dosis exp in mice (20 ug)
Dosis experiment in mice (20 ug)
N-CD group
Dosis: 20 µg
ELISA Plate 11	Mouse 1 (pre-immune serum)				Mouse 1 (t35)				Mouse 2 (pre-immune serum)				Mouse 2 (t35)
Sera dilution	OD (450 nm)		Mean	SD	OD (450 nm)		Mean	SD	OD (450 nm)		Mean	SD	OD (450 nm)		Mean	SD
2000	0.064	0.06	0.062	0.00282843	1.1	1.057	1.0785	0.0304056	0.061	0.103	0.082	0.0296985	1.122	1.075	1.0985	0.033234
4000	0.07	0.057	0.0635	0.00919239	0.813	0.848	0.8305	0.0247487	0.056	0.056	0.056	0	0.829	0.877	0.853	0.0339411
8000	0.101	0.057	0.079	0.0311127	0.547	0.564	0.5555	0.0120208	0.062	0.057	0.0595	0.00353553	0.586	0.539	0.5625	0.033234
16000	0.075	0.058	0.0665	0.0120208	0.403	0.408	0.4055	0.00353553	0.057	0.062	0.0595	0.00353553	0.412	0.414	0.413	0.00141421
32000		0.072	0.072	#DIV/0!	0.261	0.246	0.2535	0.0106066	0.053	0.067	0.06	0.00989949	0.294	0.279	0.2865	0.0106066
64000	0.089	0.072	0.0805	0.0120208	0.191	0.161	0.176	0.0212132	0.058	0.065	0.0615	0.00494975	0.183	0.176	0.1795	0.00494975
128000	0.091	0.134	0.1125	0.0304056	0.116	0.11	0.113	0.00424264	0.059	0.058	0.0585	0.000707107	0.143	0.139	0.141	0.00282843
256000	0.06	0.054	0.057	0.00424264	0.083	0.083	0.083	0	0.056	0.057	0.0565	0.000707107	0.121	0.113	0.117	0.00565685
512000	0.067	0.06	0.0635	0.00494975	0.07	0.069	0.0695	0.000707107	0.056	0.067	0.0615	0.00777817	0.087	0.086	0.0865	0.000707107
1024000	0.074	0.063	0.0685	0.00777817	0.065	0.073	0.069	0.00565685	0.056	0.069	0.0625	0.00919239	0.073	0.084	0.0785	0.00777817
	0.077	0.061	0.069	0.0113137	0.06	0.006	0.033	0.0381838	0.059	0.059	0.059	0	0.073	0.071	0.072	0.00141421
	0.056	0.059	0.0575	0.00212132	0.055	0.07	0.0625	0.0106066	0.054	0.056	0.055	0.00141421	0.067	0.054	0.0605	0.00919239
N-CD group
Dosis: 20 µg
ELISA Plate 12	Mouse 3 (pre-immune serum)				Mouse 3 (t35)				Mouse 4 (pre-immune serum)				Mouse 4 (t35)
Sera dilution	OD (450 nm)		Mean	SD	OD (450 nm)		Mean	SD	OD (450 nm)		Mean	SD	OD (450 nm)		Mean	SD
2000	0.101	0.088	0.0945	0.00919239	1.562	1.634	1.598	0.0509117	0.67	0.065	0.3675	0.4278	1.176	1.264	1.22	0.0622254
4000	0.078	0.068	0.073	0.00707107	1.487	1.534	1.5105	0.033234	0.058	0.059	0.0585	0.000707107	1.032	0.999	1.0155	0.0233345
8000	0.083	0.067	0.075	0.0113137	1.222	1.272	1.247	0.0353553	0.066	0.058	0.062	0.00565685	0.749	0.73	0.7395	0.013435
16000	0.08	0.056	0.068	0.0169706	0.971	1.016	0.9935	0.0318198	0.054	0.056	0.055	0.00141421	0.512	0.555	0.5335	0.0304056
32000	0.083	0.056	0.0695	0.0190919	0.672	0.664	0.668	0.00565685	0.09	0.058	0.074	0.0226274	0.396	0.35	0.373	0.0325269
64000	0.066	0.054	0.06	0.00848528	0.429	0.486	0.4575	0.0403051	0.055	0.058	0.0565	0.00212132	0.229	0.227	0.228	0.00141421
128000	0.116	0.113	0.1145	0.00212132	0.324	0.303	0.3135	0.0148492	0.062	0.081	0.0715	0.013435	0.165	0.151	0.158	0.00989949
256000	0.09	0.059	0.0745	0.0219203	0.173	0.181	0.177	0.00565685	0.055	0.106	0.0805	0.0360624	0.138	0.093	0.1155	0.0318198
512000	0.075	0.074	0.0745	0.000707107	0.132	0.134	0.133	0.00141421	0.054	0.061	0.0575	0.00494975	0.091	0.102	0.0965	0.00777817
1024000	0.094	0.061	0.0775	0.0233345	0.098	0.09	0.094	0.00565685	0.058	0.083	0.0705	0.0176777	0.079	0.079	0.079	0
	0.068	0.068	0.068	0	0.082	0.76	0.421	0.479418	0.079	0.056	0.0675	0.0162635	0.071	0.071	0.071	0
	0.065	0.058	0.0615	0.00494975	0.058	0.065	0.0615	0.00494975	0.062	0.071	0.0665	0.00636396	0.076	0.054	0.065	0.0155563
N-CD group
Dosis: 20 µg
ELISA Plate 13	Mouse 5 (pre-immune serum)				Mouse 5 (t35)				Mouse 6 (pre-immune serum)				Mouse 6 (t35)
Sera dilution	OD (450 nm)		Mean	SD	OD (450 nm)		Mean	SD	OD (450 nm)		Mean	SD	OD (450 nm)		Mean	SD
2000	0.078	0.071	0.0745	0.00494975	1.003	0.876	0.9395	0.0898026	0.134	0.102	0.118	0.0226274	0.635	0.846	0.7405	0.1492
4000	0.058	0.098	0.078	0.0282843	0.538	0.691	0.6145	0.108187	0.075	0.097	0.086	0.0155563	0.58	0.608	0.594	0.019799
8000	0.057	0.073	0.065	0.0113137	0.443	0.501	0.472	0.0410122	0.103	0.082	0.0925	0.0148492	0.391	0.391	0.391	0
16000	0.089	0.093	0.091	0.00282843	0.418	0.403	0.4105	0.0106066	0.103	0.097	0.1	0.00424264	0.262	0.299	0.2805	0.026163
32000	0.086	0.103	0.0945	0.0120208	0.257	0.292	0.2745	0.0247487	0.076	0.073	0.0745	0.00212132	0.192	0.197	0.1945	0.00353553
64000	0.072	0.084	0.078	0.00848528	0.189	0.173	0.181	0.0113137	0.085	0.078	0.0815	0.00494975	0.129	0.146	0.1375	0.0120208
128000	0.074	0.097	0.0855	0.0162635	0.147	0.156	0.1515	0.00636396	0.073	0.064	0.0685	0.00636396	0.12	0.117	0.1185	0.00212132
256000	0.057	0.072	0.0645	0.0106066	0.112	0.116	0.114	0.00282843	0.068	0.067	0.0675	0.000707107	0.092	0.107	0.0995	0.0106066
512000	0.068	0.09	0.079	0.0155563	0.087	0.078	0.0825	0.00636396	0.063	0.081	0.072	0.0127279	0.098	0.098	0.098	0
1024000	0.068	0.074	0.071	0.00424264	0.065	0.079	0.072	0.00989949	0.075	0.077	0.076	0.00141421	0.09	0.086	0.088	0.00282843
	0.065	0.065	0.065	0	0.062	0.068	0.065	0.00424264	0.062	0.069	0.0655	0.00494975	0.081	0.081	0.081	0
	0.095	0.09	0.0925	0.00353553	0.078	0.067	0.0725	0.00777817	0.064	0.069	0.0665	0.00353553	0.087	0.094	0.0905	0.00494975
N-CD group
Dosis: 20 µg
ELISA Plate 14	Mouse 7 (pre-immune serum)				Mouse 7 (t35)				Mouse 8 (pre-immune serum)				Mouse 8 (t35)
Sera dilution	OD (450 nm)		Mean	SD	OD (450 nm)		Mean	SD	OD (450 nm)		Mean	SD	OD (450 nm)		Mean	SD
2000	0.074	0.06	0.067	0.00989949	1.106	1.1	1.103	0.00424264	0.09	0.066	0.078	0.0169706	1.016	1.111	1.0635	0.0671751
4000	0.066	0.064	0.065	0.00141421	0.897	0.824	0.8605	0.0516188	0.052	0.047	0.0495	0.00353553	0.729	0.702	0.7155	0.0190919
8000	0.061	0.068	0.0645	0.00494975	0.547	0.526	0.5365	0.0148492	0.049	0.042	0.0455	0.00494975	0.44	0.434	0.437	0.00424264
16000	0.056	0.064	0.06	0.00565685	0.43	0.421	0.4255	0.00636396	0.068	0.066	0.067	0.00141421	0.352	0.355	0.3535	0.00212132
32000	0.065	0.068	0.0665	0.00212132	0.272	0.285	0.2785	0.00919239	0.069	0.062	0.0655	0.00494975	0.232	0.254	0.243	0.0155563
64000	0.046	0.073	0.0595	0.0190919	0.181	0.17	0.1755	0.00777817	0.058	0.061	0.0595	0.00212132	0.136	0.137	0.1365	0.000707107
128000	0.068	0.07	0.069	0.00141421	0.133	0.122	0.1275	0.00777817	0.07	0.076	0.073	0.00424264	0.109	0.132	0.1205	0.0162635
256000	0.071	0.077	0.074	0.00424264	0.089	0.088	0.0885	0.000707107	0.062	0.059	0.0605	0.00212132	0.08	0.078	0.079	0.00141421
512000	0.067	0.068	0.0675	0.000707107	0.081	0.077	0.079	0.00282843	0.062	0.061	0.0615	0.000707107	0.08	0.089	0.0845	0.00636396
1024000	0.062	0.071	0.0665	0.00636396	0.078	0.064	0.071	0.00989949	0.064	0.054	0.059	0.00707107	0.065	0.068	0.0665	0.00212132
	0.076	0.069	0.0725	0.00494975	0.072	0.057	0.0645	0.0106066	0.054	0.054	0.054	0	0.063	0.085	0.074	0.0155563
	0.074	0.076	0.075	0.00141421	0.069	0.061	0.065	0.00565685	0.055	0.057	0.056	0.00141421	0.072	0.06	0.066	0.00848528
N-CD group
Dosis: 20 µg
ELISA Plate 15	Mouse 9 (pre-immune serum)				Mouse 9 (t35)				Mouse 10 (pre-immune serum)				Mouse 10 (t35)
Sera dilution	OD (450 nm)		Mean	SD	OD (450 nm)		Mean	SD	OD (450 nm)		Mean	SD	OD (450 nm)		Mean	SD
2000	0.051	0.076	0.0635	0.0176777	1.301	1.351	1.326	0.0353553	0.066	0.068	0.067	0.00141421	1.089	1.156	1.1225	0.0473762
4000	0.054	0.061	0.0575	0.00494975	1.051	1.134	1.0925	0.0586899	0.059	0.067	0.063	0.00565685	0.987	0.919	0.953	0.0480833
8000	0.049	0.096	0.0725	0.033234	0.797	0.86	0.8285	0.0445477	0.056	0.057	0.0565	0.000707107	0.651	0.689	0.67	0.0268701
16000	0.055	0.006	0.0305	0.0346482	0.606	0.605	0.6055	0.000707107	0.055	0.054	0.0545	0.000707107	0.494	0.476	0.485	0.0127279
32000	0.082	0.057	0.0695	0.0176777	0.434	0.422	0.428	0.00848528	0.059	0.061	0.06	0.00141421	0.342	0.342	0.342	0
64000	0.056	0.06	0.058	0.00282843	0.255	0.24	0.2475	0.0106066	0.055	0.054	0.0545	0.000707107	0.197	0.215	0.206	0.0127279
128000	0.05	0.059	0.0545	0.00636396	0.17	0.172	0.171	0.00141421	0.057	0.055	0.056	0.00141421	0.151	0.156	0.1535	0.00353553
256000	0.061	0.06	0.0605	0.000707107	0.113	0.15	0.1315	0.026163	0.058	0.058	0.058	0	0.11	0.11	0.11	0
512000	0.058	0.06	0.059	0.00141421	0.088	0.092	0.09	0.00282843	0.057	0.06	0.0585	0.00212132	0.092	0.09	0.091	0.00141421
1024000	0.055	0.055	0.055	0	0.072	0.072	0.072	0	0.056	0.057	0.0565	0.000707107	0.07	0.079	0.0745	0.00636396
	0.06	0.068	0.064	0.00565685	0.073	0.068	0.0705	0.00353553	0.06	0.066	0.063	0.00424264	0.087	0.076	0.0815	0.00777817
	0.064	0.06	0.062	0.00282843	0.071	0.068	0.0695	0.00212132	0.071	0.068	0.0695	0.00212132	0.071	0.056	0.0635	0.0106066

## Sheet: Immunogenicity in monkeys t21
Immunogenicity in non-human primates (time 21 days)
NCD group
	Monkey 1 (pre-immune serum)				Monkey 1 (t21)				Monkey 2 (pre-immune serum)				Monkey 2 (t21)				Monkey 3 (pre-immune serum)				Monkey 3 (t21)
Sera dilution	OD (450 nm)		Mean	SD	OD (450 nm)		Mean	SD	OD (450 nm)		Mean	SD	OD (450 nm)		Mean	SD	OD (450 nm)		Mean	SD	OD (450 nm)		Mean	SD
100	0.122	0.121	0.1215	0.000707107	1.744	1.609	1.6765	0.0954594	0.105	0.104	0.1045	0.000707107	0.923	0.919	0.921	0.00282843	0.101	0.088	0.0945	0.00919239	1.423	1.42	1.4215	0.00212132
200	0.095	0.095	0.095	0	1.974	1.923	1.9485	0.0360624	0.075	0.08	0.0775	0.00353553	0.79	0.762	0.776	0.019799	0.089	0.074	0.0815	0.0106066	1.586	1.534	1.56	0.0367696
400	0.084	0.07	0.077	0.00989949	1.666	1.745	1.7055	0.0558614	0.062	0.059	0.0605	0.00212132	0.372	0.364	0.368	0.00565685	0.061	0.062	0.0615	0.000707107	1.254	1.296	1.275	0.0296985
800	0.056	0.057	0.0565	0.000707107	0.871	0.958	0.9145	0.0615183	0.055	0.05	0.0525	0.00353553	0.164	0.182	0.173	0.0127279	0.057	0.06	0.0585	0.00212132	1.163	1.146	1.1545	0.0120208
1600	0.057	0.058	0.0575	0.000707107	1.036	1.053	1.0445	0.0120208	0.07	0.055	0.0625	0.0106066	0.149	0.145	0.147	0.00282843	0.057	0.054	0.0555	0.00212132	0.976	1.047	1.0115	0.0502046
3200	0.054	0.051	0.0525	0.00212132	0.552	0.554	0.553	0.00141421	0.05	0.045	0.0475	0.00353553	0.087	0.093	0.09	0.00424264	0.052	0.059	0.0555	0.00494975	0.645	0.67	0.6575	0.0176777
6400	0.055	0.053	0.054	0.00141421	0.372	0.402	0.387	0.0212132	0.051	0.049	0.05	0.00141421	0.075	0.074	0.0745	0.000707107	0.058	0.054	0.056	0.00282843	0.519	0.549	0.534	0.0212132
12800	0.051	0.053	0.052	0.00141421	0.233	0.25	0.2415	0.0120208	0.057	0.05	0.0535	0.00494975	0.065	0.062	0.0635	0.00212132	0.051	0.052	0.0515	0.000707107	0.269	0.267	0.268	0.00141421
25600	0.05	0.053	0.0515	0.00212132	0.123	0.099	0.111	0.0169706	0.056	0.049	0.0525	0.00494975	0.05	0.054	0.052	0.00282843	0.052	0.052	0.052	0	0.153	0.143	0.148	0.00707107
51200	0.059	0.052	0.0555	0.00494975	0.089	0.081	0.085	0.00565685	0.05	0.045	0.0475	0.00353553	0.049	0.05	0.0495	0.000707107	0.05	0.05	0.05	0	0.089	0.093	0.091	0.00282843
102400	0.051	0.053	0.052	0.00141421	0.074	0.08	0.077	0.00424264	0.052	0.051	0.0515	0.000707107	0.05	0.051	0.0505	0.000707107	0.048	0.048	0.048	0	0.071	0.071	0.071	0
Placebo group
	Monkey 1 (pre-immune serum)				Monkey 1 (t21)				Monkey 2 (pre-immune serum)				Monkey 2 (t21)				Monkey 3 (pre-immune serum)				Monkey 3 (t21)
Sera dilution	OD (450 nm)		Mean	SD	OD (450 nm)		Mean	SD	OD (450 nm)		Mean	SD	OD (450 nm)		Mean	SD	OD (450 nm)		Mean	SD	OD (450 nm)		Mean	SD
100	0.107	0.092	0.0995	0.0106066	0.11	0.103	0.103	0.00494975	0.209	0.22	0.2145	0.00777817	0.208	0.203	0.2055	0.00353553	0.068	0.07	0.069	0.00141421	0.069	0.071	0.07	0.00141421
200	0.083	0.08	0.0815	0.00212132	0.081	0.085	0.085	0.00282843	0.105	0.097	0.101	0.00565685	0.113	0.115	0.114	0.00141421	0.072	0.063	0.0675	0.00636396	0.064	0.065	0.0645	0.000707107
400	0.077	0.071	0.074	0.00424264	0.071	0.082	0.082	0.00777817	0.076	0.074	0.075	0.00141421	0.079	0.085	0.082	0.00424264	0.078	0.058	0.068	0.0141421	0.054	0.058	0.056	0.00282843
800	0.073	0.064	0.0685	0.00636396	0.064	0.062	0.062	0.00141421	0.059	0.059	0.059	0	0.061	0.066	0.0635	0.00353553	0.051	0.052	0.0515	0.000707107	0.05	0.052	0.051	0.00141421
1600	0.068	0.061	0.0645	0.00494975	0.06	0.063	0.063	0.00212132	0.06	0.061	0.0605	0.000707107	0.061	0.067	0.064	0.00424264	0.057	0.052	0.0545	0.00353553	0.05	0.054	0.052	0.00282843
3200	0.058	0.059	0.0585	0.000707107	0.058	0.059	0.059	0.000707107	0.057	0.057	0.057	0	0.055	0.058	0.0565	0.00212132	0.053	0.051	0.052	0.00141421	0.05	0.051	0.0505	0.000707107
6400	0.059	0.054	0.0565	0.00353553	0.055	0.058	0.058	0.00212132	0.054	0.054	0.054	0	0.053	0.056	0.0545	0.00212132	0.06	0.052	0.056	0.00565685	0.05	0.051	0.0505	0.000707107
12800	0.06	0.055	0.0575	0.00353553	0.055	0.058	0.058	0.00212132	0.052	0.055	0.0535	0.00212132	0.053	0.056	0.0545	0.00212132	0.056	0.051	0.0535	0.00353553	0.053	0.052	0.0525	0.000707107
25600	0.057	0.054	0.0555	0.00212132	0.056	0.055	0.055	0.000707107	0.055	0.052	0.0535	0.00212132	0.053	0.057	0.055	0.00282843	0.053	0.055	0.054	0.00141421	0.052	0.051	0.0515	0.000707107
51200	0.055	0.055	0.055	0	0.055	0.054	0.054	0.000707107	0.055	0.051	0.053	0.00282843	0.054	0.055	0.0545	0.000707107	0.052	0.052	0.052	0	0.051	0.053	0.052	0.00141421
102400	0.06	0.055	0.0575	0.00353553	0.057	0.062	0.062	0.00353553	0.05	0.053	0.0515	0.00212132	0.055	0.061	0.058	0.00424264	0.05	0.053	0.0515	0.00212132	0.051	0.052	0.0515	0.000707107

## Sheet: Immunogenicity in monkeys t28
Immunogenicity in non-human primates (time 28 days)
NCD group
	Monkey 1 (pre-immune serum)				Monkey 1 (t28)				Monkey 2 (pre-immune serum)				Monkey 2 (t28)				Monkey 3 (pre-immune serum)				Monkey 3 (t28)
Sera dilution	OD (450 nm)		Mean	SD	OD (450 nm)		Mean	SD	OD (450 nm)		Mean	SD	OD (450 nm)		Mean	SD	OD (450 nm)		Mean	SD	OD (450 nm)		Mean	SD
400	0.055	0.061	0.058	0.00424264	1.222	1.261	1.2415	0.0275772	0.063	0.062	0.0625	0.000707107	1.068	0.87	0.969	0.140007	0.063	0.051	0.057	0.00848528	1.581	1.497	1.539	0.059397
800	0.064	0.063	0.0635	0.000707107	1.321	1.383	1.352	0.0438406	0.064	0.066	0.065	0.00141421	0.951	0.924	0.9375	0.0190919	0.059	0.066	0.0625	0.00494975	1.546	1.57	1.558	0.0169706
1600	0.067	0.061	0.064	0.00424264	1.015	0.97	0.9925	0.0318198	0.064	0.072	0.068	0.00565685	0.654	0.653	0.6535	0.000707107	0.052	0.053	0.0525	0.000707107	1.373	1.368	1.3705	0.00353553
3200	0.063	0.062	0.0625	0.000707107	0.824	0.807	0.8155	0.0120208	0.062	0.062	0.062	0	0.419	0.4	0.4095	0.013435	0.06	0.05	0.055	0.00707107	1.06	0.984	1.022	0.0537401
6400	0.073	0.061	0.067	0.00848528	0.76	0.753	0.7565	0.00494975	0.055	0.062	0.0585	0.00494975	0.289	0.291	0.29	0.00141421	0.058	0.051	0.0545	0.00494975	0.816	0.776	0.796	0.0282843
12800	0.065	0.062	0.0635	0.00212132	0.422	0.468	0.445	0.0325269	0.055	0.071	0.063	0.0113137	0.17	0.164	0.167	0.00424264	0.056	0.047	0.0515	0.00636396	0.497	0.48	0.4885	0.0120208
25600	0.069	0.064	0.0665	0.00353553	0.322	0.288	0.305	0.0240416	0.064	0.059	0.0615	0.00353553	0.107	0.106	0.1065	0.000707107	0.056	0.049	0.0525	0.00494975	0.288	0.276	0.282	0.00848528
51200	0.071	0.066	0.0685	0.00353553	0.198	0.2	0.199	0.00141421	0.059	0.061	0.06	0.00141421	0.088	0.082	0.085	0.00424264	0.058	0.053	0.0555	0.00353553	0.165	0.162	0.1635	0.00212132
102400	0.063	0.061	0.062	0.00141421	0.126	0.139	0.1325	0.00919239	0.062	0.059	0.0605	0.00212132	0.072	0.073	0.0725	0.000707107	0.056	0.057	0.0565	0.000707107	0.104	0.104	0.104	0
204800	0.063	0.055	0.059	0.00565685	0.087	0.089	0.088	0.00141421	0.066	0.062	0.064	0.00282843	0.063	0.065	0.064	0.00141421	0.053	0.053	0.053	0	0.079	0.076	0.0775	0.00212132
409600	0.063	0.054	0.0585	0.00636396	0.071	0.072	0.0715	0.000707107	0.06	0.058	0.059	0.00141421	0.062	0.061	0.0615	0.000707107	0.047	0.055	0.051	0.00565685	0.068	0.066	0.067	0.00141421
819200					0.067	0.066	0.0665	0.000707107					0.063	0.059	0.061	0.00282843					0.061	0.056	0.0585	0.00353553
Placebo group
	Monkey 1 (pre-immune serum)				Monkey 1 (t28)				Monkey 2 (pre-immune serum)				Monkey 2 (t28)				Monkey 3 (pre-immune serum)				Monkey 3 (t28)
Sera dilution	OD (450 nm)		Mean	SD	OD (450 nm)		Mean	SD	OD (450 nm)		Mean	SD	OD (450 nm)		Mean	SD	OD (450 nm)		Mean	SD	OD (450 nm)		Mean	SD
400	0.05	0.05	0.05	0	0.053	0.057	0.055	0.00282843	0.07	0.066	0.068	0.00282843	0.066	0.066	0.066	0	0.048	0.045	0.0465	0.00212132	0.05	0.048	0.049	0.00141421
800	0.047	0.05	0.0485	0.00212132	0.048	0.049	0.0485	0.000707107	0.059	0.062	0.0605	0.00212132	0.063	0.063	0.063	0	0.049	0.048	0.0485	0.000707107	0.053	0.052	0.0525	0.000707107
1600	0.045	0.046	0.0455	0.000707107	0.047	0.045	0.046	0.00141421	0.054	0.055	0.0545	0.000707107	0.056	0.059	0.0575	0.00212132	0.053	0.056	0.0545	0.00212132	0.066	0.061	0.0635	0.00353553
3200	0.044	0.042	0.043	0.00141421	0.048	0.047	0.0475	0.000707107	0.049	0.055	0.052	0.00424264	0.054	0.066	0.06	0.00848528	0.043	0.047	0.045	0.00282843	0.072	0.065	0.0685	0.00494975
6400	0.039	0.046	0.0425	0.00494975	0.044	0.047	0.0455	0.00212132	0.057	0.058	0.0575	0.000707107	0.057	0.052	0.0545	0.00353553	0.041	0.045	0.043	0.00282843	0.043	0.048	0.0455	0.00353553
12800	0.04	0.042	0.041	0.00141421	0.045	0.047	0.046	0.00141421	0.048	0.054	0.051	0.00424264	0.059	0.05	0.0545	0.00636396	0.038	0.045	0.0415	0.00494975	0.047	0.052	0.0495	0.00353553
25600	0.041	0.043	0.042	0.00141421	0.045	0.046	0.0455	0.000707107	0.048	0.049	0.0485	0.000707107	0.054	0.049	0.0515	0.00353553	0.039	0.045	0.042	0.00424264	0.044	0.047	0.0455	0.00212132
51200	0.04	0.044	0.042	0.00282843	0.046	0.044	0.045	0.00141421	0.055	0.051	0.053	0.00282843	0.052	0.052	0.052	0	0.044	0.046	0.045	0.00141421	0.045	0.047	0.046	0.00141421
102400	0.042	0.044	0.043	0.00141421	0.046	0.045	0.0455	0.000707107	0.048	0.051	0.0495	0.00212132	0.054	0.053	0.0535	0.000707107	0.05	0.05	0.05	0	0.049	0.049	0.049	0
204800	0.041	0.047	0.044	0.00424264	0.049	0.048	0.0485	0.000707107	0.047	0.051	0.049	0.00282843	0.052	0.054	0.053	0.00141421	0.053	0.051	0.052	0.00141421	0.053	0.055	0.054	0.00141421
409600	0.039	0.047	0.043	0.00565685	0.047	0.05	0.0485	0.00212132	0.046	0.051	0.0485	0.00353553	0.052	0.052	0.052	0	0.062	0.058	0.06	0.00282843	0.056	0.052	0.054	0.00282843
819200					0.05	0.054	0.052	0.00282843					0.06	0.057	0.0585	0.00212132					0.063	0.054	0.0585	0.00636396

## Sheet: Immnunogenicity in monkeys t35
Immunogenicity in non-human primates (time 35 days)
NCD group
	Monkey 1 (pre-immune serum)				Monkey 1 (t35)				Monkey 2 (pre-immune serum)				Monkey 2 (t35)				Monkey 3 (pre-immune serum)				Monkey 3 (t35)
Sera dilution	OD (450 nm)		Mean	SD	OD (450 nm)		Mean	SD	OD (450 nm)		Mean	SD	OD (450 nm)		Mean	SD	OD (450 nm)		Mean	SD	OD (450 nm)		Mean	SD
400	0.055	0.061	0.058	0.00424264	1.296	1.541	1.4185	0.173241	0.063	0.062	0.0625	0.000707107	1.031	1.011	1.021	0.0141421	0.063	0.051	0.057	0.00848528	1.534	1.54	1.537	0.00424264
800	0.064	0.063	0.0635	0.000707107	1.368	1.565	1.4665	0.1393	0.064	0.066	0.065	0.00141421	1.003	1.05	1.0265	0.033234	0.059	0.066	0.0625	0.00494975	1.534	1.584	1.559	0.0353553
1600	0.067	0.061	0.064	0.00424264	1.053	1.355	1.204	0.213546	0.064	0.072	0.068	0.00565685	0.698	0.827	0.7625	0.0912168	0.052	0.053	0.0525	0.000707107	1.245	1.32	1.2825	0.053033
3200	0.063	0.062	0.0625	0.000707107	0.846	1.175	1.0105	0.232638	0.062	0.062	0.062	0	0.407	0.501	0.454	0.066468	0.06	0.05	0.055	0.00707107	0.887	1.015	0.951	0.0905097
6400	0.073	0.061	0.067	0.00848528	0.846	1.01	0.928	0.115966	0.055	0.062	0.0585	0.00494975	0.325	0.34	0.3325	0.0106066	0.058	0.051	0.0545	0.00494975	0.708	0.749	0.7285	0.0289914
12800	0.065	0.062	0.0635	0.00212132	0.515	0.66	0.5875	0.10253	0.055	0.071	0.063	0.0113137	0.194	0.197	0.1955	0.00212132	0.056	0.047	0.0515	0.00636396	0.435	0.457	0.446	0.0155563
25600	0.069	0.064	0.0665	0.00353553	0.305	0.378	0.3415	0.0516188	0.064	0.059	0.0615	0.00353553	0.119	0.113	0.116	0.00424264	0.056	0.049	0.0525	0.00494975	0.252	0.275	0.2635	0.0162635
51200	0.071	0.066	0.0685	0.00353553	0.222	0.235	0.2285	0.00919239	0.059	0.061	0.06	0.00141421	0.09	0.087	0.0885	0.00212132	0.058	0.053	0.0555	0.00353553	0.152	0.162	0.157	0.00707107
102400	0.063	0.061	0.062	0.00141421	0.142	0.14	0.141	0.00141421	0.062	0.059	0.0605	0.00212132	0.076	0.073	0.0745	0.00212132	0.056	0.057	0.0565	0.000707107	0.101	0.107	0.104	0.00424264
204800	0.063	0.055	0.059	0.00565685	0.095	0.1	0.0975	0.00353553	0.066	0.062	0.064	0.00282843	0.071	0.069	0.07	0.00141421	0.053	0.053	0.053	0	0.072	0.081	0.0765	0.00636396
409600	0.063	0.054	0.0585	0.00636396	0.082	0.077	0.0795	0.00353553	0.06	0.058	0.059	0.00141421	0.066	0.07	0.068	0.00282843	0.047	0.055	0.051	0.00565685	0.063	0.067	0.065	0.00282843
819200					0.077	0.073	0.075	0.00282843					0.066	0.065	0.0655	0.000707107					0.053	0.063	0.058	0.00707107
Placebo group
	Monkey 1 (pre-immune serum)				Monkey 1 (t35)				Monkey 2 (pre-immune serum)				Monkey 2 (t35)				Monkey 3 (pre-immune serum)				Monkey 3 (t35)
Sera dilution	OD (450 nm)		Mean	SD	OD (450 nm)		Mean	SD	OD (450 nm)		Mean	SD	OD (450 nm)		Mean	SD	OD (450 nm)		Mean	SD	OD (450 nm)		Mean	SD
400	0.05	0.05	0.05	0	0.05	0.053	0.0515	0.00212132	0.07	0.066	0.068	0.00282843	0.069	0.064	0.0665	0.00353553	0.048	0.045	0.0465	0.00212132	0.053	0.057	0.055	0.00282843
800	0.047	0.05	0.0485	0.00212132	0.049	0.048	0.0485	0.000707107	0.059	0.062	0.0605	0.00212132	0.073	0.068	0.0705	0.00353553	0.049	0.048	0.0485	0.000707107	0.053	0.056	0.0545	0.00212132
1600	0.045	0.046	0.0455	0.000707107	0.045	0.047	0.046	0.00141421	0.054	0.055	0.0545	0.000707107	0.061	0.061	0.061	0	0.053	0.056	0.0545	0.00212132	0.057	0.054	0.0555	0.00212132
3200	0.044	0.042	0.043	0.00141421	0.045	0.047	0.046	0.00141421	0.049	0.055	0.052	0.00424264	0.064	0.056	0.06	0.00565685	0.043	0.047	0.045	0.00282843	0.071	0.064	0.0675	0.00494975
6400	0.039	0.046	0.0425	0.00494975	0.046	0.047	0.0465	0.000707107	0.057	0.058	0.0575	0.000707107	0.054	0.06	0.057	0.00424264	0.041	0.045	0.043	0.00282843	0.069	0.071	0.07	0.00141421
12800	0.04	0.042	0.041	0.00141421	0.047	0.049	0.048	0.00141421	0.048	0.054	0.051	0.00424264	0.054	0.054	0.054	0	0.038	0.045	0.0415	0.00494975	0.06	0.057	0.0585	0.00212132
25600	0.041	0.043	0.042	0.00141421	0.046	0.048	0.047	0.00141421	0.048	0.049	0.0485	0.000707107	0.054	0.055	0.0545	0.000707107	0.039	0.045	0.042	0.00424264	0.054	0.059	0.0565	0.00353553
51200	0.04	0.044	0.042	0.00282843	0.047	0.05	0.0485	0.00212132	0.055	0.051	0.053	0.00282843	0.054	0.061	0.0575	0.00494975	0.044	0.046	0.045	0.00141421	0.047	0.058	0.0525	0.00777817
102400	0.042	0.044	0.043	0.00141421	0.047	0.049	0.048	0.00141421	0.048	0.051	0.0495	0.00212132	0.054	0.057	0.0555	0.00212132	0.05	0.05	0.05	0	0.051	0.05	0.0505	0.000707107
204800	0.041	0.047	0.044	0.00424264	0.05	0.051	0.0505	0.000707107	0.047	0.051	0.049	0.00282843	0.055	0.058	0.0565	0.00212132	0.053	0.051	0.052	0.00141421	0.059	0.064	0.0615	0.00353553
409600	0.039	0.047	0.043	0.00565685	0.051	0.047	0.049	0.00282843	0.046	0.051	0.0485	0.00353553	0.057	0.059	0.058	0.00141421	0.062	0.058	0.06	0.00282843	0.06	0.055	0.0575	0.00353553
819200					0.054	0.052	0.053	0.00141421					0.059	0.061	0.06	0.00141421					0.064	0.064	0.064	0

[truncated: 5 more sheets: Immunogenicity in monkeys t42, Immunogenicity in monkeys t63, Immunogenicity monkeys t84, Immunog monkeys t127 and t144, Immunogenicity in monkeys t174]
